# Supplementary material for: Non-hematopoietic erythropoietin splice variant is produced in the diseased human brain and confers neuroprotection
Source: Front Cell Neurosci. 2026 Jan 12;19:1677505. doi: 10.3389/fncel.2025.1677505 (PMC12832296; doi:10.3389/fncel.2025.1677505)
Supplement: Supplementary file 1 [file Table_1.XLSX]

## Sheet: Tabelle1
Differential expressed genes of untreated and prolonged treated with 10ng/ml hS3 hiPSC-derived neuronal cultures, LFC 0,5, FDR 0,1, 1 upregulated gene, 6 downregulated gene
	>	PrimaryID	ENSEMBL	SYMBOL	ENTREZID	REFSEQ	GENENAME	log2FoldChange	pvalue	padj	RNA type
1	▶	ENSG00000170893	ENSG00000170893	TRH	7200	NM_007117	thyrotropin releasing hormone	-0.88	1.8e-10	0.0000028	mRNA
2	▶	ENSG00000130427	ENSG00000130427	EPO	2056	NM_000799	erythropoietin	4.1	2.1e-10	0.0000028	mRNA
3	▶	ENSG00000107742	ENSG00000107742	SPOCK2	9806	NM_001134434	SPARC (osteonectin), cwcv and kazal like domains proteoglycan 2	-0.78	3.0e-7	0.0026	mRNA
4	▶	ENSG00000185559	ENSG00000185559	DLK1	8788	NM_001032997	delta like non-canonical Notch ligand 1	-0.77	0.0000036	0.024	mRNA
5	▶	ENSG00000109705	ENSG00000109705	NKX3-2	579	NM_001189	NK3 homeobox 2	-0.71	0.0000056	0.029	mRNA
6	▶	ENSG00000126218	ENSG00000126218	F10	2159	NM_000504	coagulation factor X	-0.97	0.000017	0.075	mRNA
7	▶	ENSG00000214491	ENSG00000214491	SEC14L6	730005	NM_001193336	SEC14 like lipid binding 6	-0.88	0.000026	0.098	mRNA
Differential expressed genes of untreated and prolonged treated with 20ng/ml hS3 hiPSC-derived neuronal cultures, LFC 0,5, FDR 0,1, 20 upregulated genes and 17 downregulated genes
	>	PrimaryID	ENSEMBL	SYMBOL	ENTREZID	REFSEQ	GENENAME	log2FoldChange	pvalue	padj	RNA type
1	▶	ENSG00000274422	ENSG00000274422					1.3	2.0e-12	4.7e-8	lncRNA
2	▶	ENSG00000130427	ENSG00000130427	EPO	2056	NM_000799	erythropoietin	4.1	1.5e-10	0.0000018	mRNA
3	▶	ENSG00000170893	ENSG00000170893	TRH	7200	NM_007117	thyrotropin releasing hormone	-0.69	5.5e-7	0.0043	mRNA
4	▶	ENSG00000129167	ENSG00000129167	TPH1	7166	NM_004179	tryptophan hydroxylase 1	2.6	8.3e-7	0.0048	mRNA
5	▶	ENSG00000099998	ENSG00000099998	GGT5	2687	NM_001099781	gamma-glutamyltransferase 5	-1.1	0.0000012	0.0058	mRNA
6	▶	ENSG00000271533	ENSG00000271533					0.88	0.0000063	0.025	lncRNA
7	▶	ENSG00000273066	ENSG00000273066					0.97	0.0000092	0.031	lncRNA
8	▶	ENSG00000154330	ENSG00000154330	PGM5	5239	NM_021965	phosphoglucomutase 5	-0.60	0.000011	0.032	mRNA
9	▶	ENSG00000278985	ENSG00000278985					2.2	0.000012	0.032	lncRNA
10	▶	ENSG00000228415	ENSG00000228415	PTMAP1			prothymosin alpha pseudogene 1	1.4	0.000015	0.035	mRNA
11	▶	ENSG00000049540	ENSG00000049540	ELN	2006	NM_000501	elastin	-0.67	0.000017	0.036	mRNA
12	▶	ENSG00000168542	ENSG00000168542	COL3A1	1281	NM_000090	collagen type III alpha 1 chain	-0.65	0.000021	0.039	mRNA
13	▶	ENSG00000139219	ENSG00000139219	COL2A1	1280	NM_001844	collagen type II alpha 1 chain	-0.62	0.000025	0.039	mRNA
14	▶	ENSG00000269821	ENSG00000269821	KCNQ1OT1	10984	NR_002728	KCNQ1 opposite strand/antisense transcript 1	0.75	0.000025	0.039	lncRNA
15	▶	ENSG00000255330	ENSG00000255330					1.0	0.000026	0.039	mRNA
16	▶	ENSG00000099994	ENSG00000099994	SUSD2	56241	NM_019601	sushi domain containing 2	-0.72	0.000027	0.039	mRNA
17	▶	ENSG00000196604	ENSG00000196604	POTEF	728378	NM_001099771	POTE ankyrin domain family member F	0.87	0.000041	0.056	mRNA
18	▶	ENSG00000126218	ENSG00000126218	F10	2159	NM_000504	coagulation factor X	-0.91	0.000051	0.067	mRNA
19	▶	ENSG00000152137	ENSG00000152137	HSPB8	26353	NM_014365	heat shock protein family B (small) member 8	-0.60	0.000073	0.090	mRNA
20	▶	ENSG00000237781	ENSG00000237781	ADAMTSL4-AS2			ADAMTSL4 antisense RNA 2	1.6	0.000078	0.091	lncRNA
21	▶	ENSG00000160349	ENSG00000160349	LCN1	3933	NM_001252617	lipocalin 1	-1.1	0.000082	0.091	mRNA
22	▶	ENSG00000163082	ENSG00000163082	SGPP2	130367	NM_001320833	sphingosine-1-phosphate phosphatase 2	-0.91	0.000089	0.095	mRNA
23	▶	ENSG00000171532	ENSG00000171532	NEUROD2	4761	NM_006160	neuronal differentiation 2	1.3	0.00010	0.099	mRNA
24	▶	ENSG00000214491	ENSG00000214491	SEC14L6	730005	NM_001193336	SEC14 like lipid binding 6	-0.81	0.00011	0.099	mRNA
25	▶	ENSG00000126010	ENSG00000126010	GRPR	2925	NM_005314	gastrin releasing peptide receptor	-1.1	0.00011	0.099	mRNA
26	▶	ENSG00000271895	ENSG00000271895					1.0	0.00012	0.099	lncRNA
27	▶	ENSG00000215417	ENSG00000215417	MIR17HG	407975	NM_213723	miR-17-92a-1 cluster host gene	1.1	0.00012	0.099	lncRNA
28	▶	ENSG00000185275	ENSG00000185275	CD24P4			CD24 molecule pseudogene 4	1.6	0.00013	0.099	mRNA
29	▶	ENSG00000143768	ENSG00000143768	LEFTY2	7044	NM_001172425	left-right determination factor 2	-1.0	0.00013	0.099	mRNA
30	▶	ENSG00000229585	ENSG00000229585	RPL21P44			ribosomal protein L21 pseudogene 44	2.5	0.00013	0.099	mRNA
31	▶	ENSG00000130720	ENSG00000130720	FIBCD1	84929	NM_001145106	fibrinogen C domain containing 1	-1.1	0.00014	0.099	mRNA
32	▶	ENSG00000282034	ENSG00000282034					1.3	0.00014	0.099	mRNA
33	▶	ENSG00000015479	ENSG00000015479	MATR3	9782	NM_001194954	matrin 3	0.91	0.00015	0.099	mRNA
34	▶	ENSG00000279425	ENSG00000279425					1.0	0.00015	0.099	lncRNA
35	▶	ENSG00000166482	ENSG00000166482	MFAP4	4239	NM_001198695	microfibril associated protein 4	-0.85	0.00015	0.099	mRNA
36	▶	ENSG00000141753	ENSG00000141753	IGFBP4	3487	NM_001552	insulin like growth factor binding protein 4	-0.72	0.00016	0.099	mRNA
37	▶	ENSG00000279759	ENSG00000279759					0.88	0.00016	0.099	lncRNA
Differential expressed genes of untreated and prolonged treated with 10ng/ml hS3 hESC-derived neuronal cultures, LFC 0,5, FDR 0,1, 1 downregulated gene
	>	PrimaryID	ENSEMBL	SYMBOL	ENTREZID	REFSEQ	GENENAME	log2FoldChange	pvalue	padj	RNA type
1	▶	ENSG00000151655	ENSG00000151655	ITIH2	3698	NM_002216	inter-alpha-trypsin inhibitor heavy chain 2	-0.69	0.0000014	0.036	mRNA
Differential expressed genes of untreated and prolonged treated with 20ng/ml hS3 hESC-derived neuronal cultures, LFC 0,5, FDR 0,1, 25 upregulated genes and 28 downregulated genes
	>	PrimaryID	ENSEMBL	SYMBOL	ENTREZID	REFSEQ	GENENAME	log2FoldChange	pvalue	padj	RNA type
1	▶	ENSG00000259612	ENSG00000259612	EEF1A1P22	645693		eukaryotic translation elongation factor 1 alpha 1 pseudogene 22	-0.67	9.2e-7	0.0076	mRNA
2	▶	ENSG00000274422	ENSG00000274422					0.88	0.0000012	0.0076	lncRNA
3	▶	ENSG00000181634	ENSG00000181634	TNFSF15	9966	NM_001204344	TNF superfamily member 15	-1.5	0.0000020	0.0076	mRNA
4	▶	ENSG00000185885	ENSG00000185885	IFITM1	8519	NM_003641	interferon induced transmembrane protein 1	-0.67	0.0000020	0.0076	mRNA
5	▶	ENSG00000168386	ENSG00000168386	FILIP1L	11259	NM_001042459	filamin A interacting protein 1 like	0.71	0.0000024	0.0076	mRNA
6	▶	ENSG00000159399	ENSG00000159399	HK2	3099	NM_000189	hexokinase 2	-0.58	0.0000032	0.0085	mRNA
7	▶	ENSG00000101745	ENSG00000101745	ANKRD12	23253	NM_001083625	ankyrin repeat domain 12	0.57	0.0000039	0.0088	mRNA
8	▶	ENSG00000202538	ENSG00000202538	RNU4-2	26834	NR_003137	RNA, U4 small nuclear 2	1.5	0.0000047	0.0092	mRNA
9	▶	ENSG00000138615	ENSG00000138615	CILP	8483	NM_003613	cartilage intermediate layer protein	-0.64	0.0000082	0.014	mRNA
10	▶	ENSG00000188738	ENSG00000188738	FSIP2	401024	NM_173651	fibrous sheath interacting protein 2	0.84	0.000011	0.017	mRNA
11	▶	ENSG00000174059	ENSG00000174059	CD34	947	NM_001025109	CD34 molecule	-0.59	0.000014	0.021	mRNA
12	▶	ENSG00000255794	ENSG00000255794	RMST	196475	NR_024037	rhabdomyosarcoma 2 associated transcript	0.63	0.000017	0.021	lncRNA
13	▶	ENSG00000215182	ENSG00000215182	MUC5AC	4586	NM_001304359	mucin 5AC, oligomeric mucus/gel-forming	-0.71	0.000018	0.021	mRNA
14	▶	ENSG00000251562	ENSG00000251562	MALAT1	378938	NR_002819	metastasis associated lung adenocarcinoma transcript 1	0.56	0.000019	0.021	lncRNA
15	▶	ENSG00000139865	ENSG00000139865	TTC6	319089	NM_001007795	tetratricopeptide repeat domain 6	0.69	0.000021	0.022	mRNA
16	▶	ENSG00000247271	ENSG00000247271	ZBED5-AS1	729013	NR_034137	ZBED5 antisense RNA 1	-0.66	0.000024	0.024	lncRNA
17	▶	ENSG00000185633	ENSG00000185633	NDUFA4L2	56901	NM_001394960	NDUFA4 mitochondrial complex associated like 2	-0.57	0.000028	0.026	mRNA
18	▶	ENSG00000021300	ENSG00000021300	PLEKHB1	58473	NM_001130033	pleckstrin homology domain containing B1	-0.51	0.000032	0.028	mRNA
19	▶	ENSG00000152049	ENSG00000152049	KCNE4	23704	NM_080671	potassium voltage-gated channel subfamily E regulatory subunit 4	-0.65	0.000035	0.028	mRNA
20	▶	ENSG00000165813	ENSG00000165813	CCDC186	55088	NM_001321829	coiled-coil domain containing 186	0.62	0.000036	0.028	mRNA
21	▶	ENSG00000240087	ENSG00000240087	RPSAP12	387867		ribosomal protein SA pseudogene 12	-0.75	0.000043	0.029	mRNA
22	▶	ENSG00000280439	ENSG00000280439					0.76	0.000045	0.029	lncRNA
23	▶	ENSG00000131981	ENSG00000131981	LGALS3	3958	NM_001177388	galectin 3	-0.64	0.000045	0.029	mRNA
24	▶	ENSG00000173262	ENSG00000173262	SLC2A14	144195	NM_001286233	solute carrier family 2 member 14	-0.63	0.000046	0.029	mRNA
25	▶	ENSG00000185304	ENSG00000185304	RGPD2	729857	NM_001078170	RANBP2 like and GRIP domain containing 2	0.69	0.000049	0.030	mRNA
26	▶	ENSG00000214199	ENSG00000214199	EEF1A1P12			eukaryotic translation elongation factor 1 alpha 1 pseudogene 12	-0.62	0.000059	0.035	mRNA
27	▶	ENSG00000250144	ENSG00000250144	EEF1A1P35	389223		eukaryotic translation elongation factor 1 alpha 1 pseudogene 35	-0.63	0.000064	0.036	mRNA
28	▶	ENSG00000166736	ENSG00000166736	HTR3A	3359	NM_000869	5-hydroxytryptamine receptor 3A	-0.92	0.000066	0.036	mRNA
29	▶	ENSG00000090339	ENSG00000090339	ICAM1	3383	NM_000201	intercellular adhesion molecule 1	-0.75	0.000068	0.036	mRNA
30	▶	ENSG00000228502	ENSG00000228502	EEF1A1P11			eukaryotic translation elongation factor 1 alpha 1 pseudogene 11	-0.51	0.000080	0.041	mRNA
31	▶	ENSG00000215252	ENSG00000215252	GOLGA8B	440270	NM_001023567	golgin A8 family member B	0.55	0.000084	0.042	mRNA
32	▶	ENSG00000261572	ENSG00000261572					0.62	0.000093	0.043	lncRNA
33	▶	ENSG00000245870	ENSG00000245870	LINC00682	101927074	NR_104143	long intergenic non-protein coding RNA 682	-0.98	0.000094	0.043	lncRNA
34	▶	ENSG00000131002	ENSG00000131002	TXLNGY	246126	NM_001005852	taxilin gamma pseudogene, Y-linked	0.52	0.00011	0.048	mRNA
35	▶	ENSG00000234420	ENSG00000234420	ZNF37BP	100129482	NR_026777	zinc finger protein 37B, pseudogene	0.53	0.00011	0.048	mRNA
36	▶	ENSG00000280128	ENSG00000280128					0.53	0.00015	0.058	lncRNA
37	▶	ENSG00000151655	ENSG00000151655	ITIH2	3698	NM_002216	inter-alpha-trypsin inhibitor heavy chain 2	-0.54	0.00016	0.059	mRNA
38	▶	ENSG00000269821	ENSG00000269821	KCNQ1OT1	10984	NR_002728	KCNQ1 opposite strand/antisense transcript 1	0.58	0.00016	0.059	lncRNA
39	▶	ENSG00000175426	ENSG00000175426	PCSK1	5122	NM_000439	proprotein convertase subtilisin/kexin type 1	-0.74	0.00017	0.060	mRNA
40	▶	ENSG00000180574	ENSG00000180574	EIF2S3B	255308	NM_001357731	eukaryotic translation initiation factor 2 subunit gamma B	-0.60	0.00017	0.061	mRNA
41	▶	ENSG00000069493	ENSG00000069493	CLEC2D	29121	NM_001004419	C-type lectin domain family 2 member D	0.70	0.00023	0.072	mRNA
42	▶	ENSG00000230316	ENSG00000230316	FEZF1-AS1	154860	NR_036484	FEZF1 antisense RNA 1	0.52	0.00023	0.072	lncRNA
43	▶	ENSG00000188994	ENSG00000188994	ZNF292	23036	NM_001351444	zinc finger protein 292	0.58	0.00023	0.072	mRNA
44	▶	ENSG00000133640	ENSG00000133640	LRRIQ1	84125	NM_001079910	leucine rich repeats and IQ motif containing 1	0.65	0.00025	0.078	mRNA
45	▶	ENSG00000115355	ENSG00000115355	CCDC88A	55704	NM_001135597	coiled-coil domain containing 88A	0.51	0.00028	0.082	mRNA
46	▶	ENSG00000197020	ENSG00000197020	ZNF100	163227	NM_001351669	zinc finger protein 100	0.67	0.00028	0.082	mRNA
47	▶	ENSG00000157150	ENSG00000157150	TIMP4	7079	NM_003256	TIMP metallopeptidase inhibitor 4	-1.0	0.00030	0.085	mRNA
48	▶	ENSG00000220472	ENSG00000220472	RPS3P4	100270862		ribosomal protein S3 pseudogene 4	-0.52	0.00032	0.085	mRNA
49	▶	ENSG00000256087	ENSG00000256087	ZNF432	9668	NM_001322284	zinc finger protein 432	0.53	0.00034	0.087	mRNA
50	▶	ENSG00000165072	ENSG00000165072	MAMDC2	256691	NM_001347990	MAM domain containing 2	-0.68	0.00036	0.089	mRNA
51	▶	ENSG00000229152	ENSG00000229152					0.78	0.00038	0.092	lncRNA
52	▶	ENSG00000230043	ENSG00000230043	TMSB4XP6			TMSB4X pseudogene 6	-0.56	0.00040	0.095	mRNA
53	▶	ENSG00000226608	ENSG00000226608	FTLP3			ferritin light chain pseudogene 3	-0.56	0.00043	0.098	mRNA
